# Supplementary material for: Combined berberine and probiotic treatment as an effective regimen for improving postprandial hyperlipidemia in type 2 diabetes patients: a double blinded placebo controlled randomized study
Source: Gut Microbes. 2021 Dec 20;14(1):2003176. doi: 10.1080/19490976.2021.2003176 (PMC8726654; doi:10.1080/19490976.2021.2003176)
Supplement: Supplemental Material [file KGMI_A_2003176_SM5262.zip]

Archive with 10 entries (9 files):
- Supplementary information/
- Supplementary information/1005 manu sup.docx
- Supplementary information/Data Set 1.docx
- Supplementary information/Data Set 2.docx
- Supplementary information/Data Set 3.docx
- Supplementary information/Data Set 4.docx
- Supplementary information/Data Set 5.docx
- Supplementary information/Data Set 6.docx
- Supplementary information/Data Set 7.docx
- Supplementary information/Data Set 8 revised.docx
